# Supplementary material for: Uracil–DNA Glycosylase from Beta vulgaris: Properties and Response to Abiotic Stress
Source: Int J Mol Sci. 2025 Aug 24;26(17):8221. doi: 10.3390/ijms26178221 (PMC12428235; doi:10.3390/ijms26178221)
Supplement: Supplementary file 1 [file ijms-26-08221-s001.zip]

Archive with 7 entries (7 files):
- Figure_S1.pdf
- Figure_S2.pdf
- Figure_S3.pdf
- Figure_S4.pdf
- File_S2.fasta
- File_S2.newick
- File_S3.pdf
