# Supplementary material for: Uracil–DNA Glycosylase from Beta vulgaris: Properties and Response to Abiotic Stress
Source: Int J Mol Sci. 2025 Aug 24;26(17):8221. doi: 10.3390/ijms26178221 (PMC12428235; doi:10.3390/ijms26178221)
Supplement: Supplementary file 1 [file ijms-26-08221-s001.zip › File_S2.newick]

(
(
(
(
(
(
(
(
(
XP_003580805.1:0.05051,
(
XP_047063308.1:0.04520,
(
XP_044968514.1:0.01571,
(
XP_020160742.1:0.00156,
XP_044335040.1:0.00166)
:0.01687)
:0.03084)
:0.01049)
:0.01694,
(
XP_015634353.1:0.06723,
(
(
XP_025825557.1:0.01554,
XP_004960107.1:0.02076)
:0.01546,
(
XP_021318175.1:0.01924,
NP_001150773.2:0.02367)
:0.01212)
:0.02989)
:0.00234)
:0.09588,
(
(
(
(
XP_007513868.1:0.30153,
(
XP_003060910.1:0.19844,
XP_003082316.2:0.21823)
:0.05543)
:0.00561,
(
(
XP_042915215.1:0.27058,
XP_011402187.1:0.22412)
:0.01240,
XP_005850092.1:0.17292)
:0.02532)
:0.04128,
XP_024523287.1:0.22503)
:0.00506,
XP_024394831.1:0.20349)
:0.02691)
:0.00933,
(
(
(
(
(
(
XP_042392891.1:0.09540,
XP_009392225.1:0.08783)
:0.03076,
(
XP_020079691.1:0.08555,
(
XP_008813296.1:0.03225,
XP_010935478.1:0.04775)
:0.03957)
:0.01807)
:0.01444,
(
XP_020679520.1:0.04925,
XP_020593707.1:0.04983)
:0.08595)
:0.00480,
XP_020250096.1:0.10650)
:0.00618,
XP_039129559.1:0.11586)
:0.00835,
(
XP_048492575.1:0.08684,
(
XP_021864105.1:0.06954,
XP_021735356.1:0.07922)
:0.02896)
:0.06177)
:0.00666)
:0.00226,
(
XP_026383024.1:0.14326,
(
XP_010277313.1:0.08223,
(
XP_042483988.1:0.03922,
XP_043694397.1:0.05985)
:0.06260)
:0.01503)
:0.01274)
:0.00379,
(
XP_031496161.1:0.16070,
XP_006847922.2:0.10704)
:0.03849)
:0.00561,
(
XP_031378050.1:0.13060,
(
XP_010031873.3:0.05633,
(
XP_030526689.1:0.02999,
XP_030455962.1:0.04167)
:0.01220)
:0.05960)
:0.01952)
:0.00203,
(
(
(
(
(
(
XP_031113714.1:0.12128,
(
XP_016451162.1:0.06644,
(
XP_006350363.1:0.05192,
XP_016557928.2:0.04194)
:0.02022)
:0.04097)
:0.00681,
XP_027098565.1:0.12450)
:0.00552,
(
XP_012835003.1:0.09632,
(
XP_051121960.1:0.08985,
(
XP_047958595.1:0.06328,
XP_011075291.1:0.06941)
:0.01351)
:0.01614)
:0.02669)
:0.01509,
(
(
XP_043613924.1:0.08168,
XP_021999989.1:0.09904)
:0.01673,
(
XP_024989514.1:0.09671,
XP_023758176.1:0.09114)
:0.01521)
:0.06361)
:0.00210,
(
(
XP_047323369.1:0.16966,
XP_017220970.1:0.10956)
:0.01221,
(
XP_028119980.1:0.11701,
XP_052203835.1:0.12757)
:0.01991)
:0.00766)
:0.01000,
(
(
(
(
XP_010549158.1:0.11108,
(
(
XP_006406583.1:0.05501,
(
NP_188493.1:0.03948,
(
XP_023641199.1:0.03296,
XP_010465974.1:0.03331)
:0.00933)
:0.00784)
:0.01515,
(
XP_013637800.1:0.05004,
XP_018488878.1:0.05213)
:0.01801)
:0.04464)
:0.05670,
(
XP_015576219.1:0.09211,
XP_050229673.1:0.10450)
:0.03484)
:0.00525,
(
XP_002271878.2:0.10537,
(
XP_038685700.1:0.06763,
(
XP_012076091.1:0.07949,
(
XP_021608331.2:0.03453,
XP_021668160.1:0.03235)
:0.03799)
:0.03005)
:0.01004)
:0.01055)
:0.00230,
(
(
(
(
(
XP_022733646.1:0.05933,
(
XP_021292789.1:0.02104,
XP_017970080.1:0.01984)
:0.02816)
:0.02442,
(
XP_039047135.1:0.07223,
XP_016736044.1:0.08550)
:0.01035)
:0.00774,
XP_006420662.2:0.12136)
:0.00715,
XP_002316140.2:0.11920)
:0.00851,
(
XP_031265138.1:0.04517,
XP_044480370.1:0.04748)
:0.06345)
:0.00549)
:0.00483)
:0.00305)
:0.00167,
(
XP_050275834.1:0.09140,
(
XP_042985385.1:0.02383,
XP_018820305.1:0.02176)
:0.07211)
:0.06273,
(
(
(
(
XP_028783788.1:0.11646,
(
XP_004505740.2:0.07455,
(
(
XP_050900944.1:0.05354,
XP_045825475.1:0.03556)
:0.01020,
XP_013456534.1:0.05783)
:0.00941)
:0.04527)
:0.00424,
(
(
XP_019450955.1:0.09825,
XP_025642595.1:0.09908)
:0.00773,
(
XP_027356065.1:0.07460,
(
XP_020214689.1:0.06028,
(
XP_003540731.1:0.03750,
(
XP_007131668.1:0.01964,
XP_014493307.1:0.01727)
:0.02458)
:0.01531)
:0.01229)
:0.02229)
:0.01440)
:0.01223,
(
XP_022155192.1:0.05714,
(
XP_023525611.1:0.03462,
(
XP_008465227.1:0.01846,
XP_038891400.1:0.03185)
:0.02670)
:0.02501)
:0.08112)
:0.00138,
(
(
(
XP_007226365.2:0.10106,
(
XP_008340473.1:0.01653,
XP_009351685.2:0.01890)
:0.08506)
:0.01217,
(
(
XP_050373769.1:0.06070,
(
XP_024191847.1:0.04741,
XP_004297762.1:0.04756)
:0.00962)
:0.06754,
XP_015870160.2:0.12996)
:0.00292)
:0.00691,
(
XP_030480820.1:0.13179,
XP_010094617.1:0.11487)
:0.00543)
:0.01032)
:0.00481);
